# Supplementary material for: Machine Learning-Based Prediction of Early Left Ventricular Function After STEMI
Source: J Clin Med. 2025 Dec 3;14(23):8563. doi: 10.3390/jcm14238563 (PMC12692794; doi:10.3390/jcm14238563)
Supplement: Supplementary file 1 [file jcm-14-08563-s001.zip]

Archive with 1 entries (1 files):
- jcm-3983231-supplementary.pdf
